# Supplementary material for: Multidimensional Functional Profiling of Human Neuropathogenic FOXG1 Alleles in Primary Cultures of Murine Pallial Precursors
Source: Int J Mol Sci. 2022 Jan 25;23(3):1343. doi: 10.3390/ijms23031343 (PMC8835715; doi:10.3390/ijms23031343)
Supplement: Supplementary file 1 [file ijms-23-01343-s001.zip]

Archive with 1 entries (1 files):
- ijms-1555754-supplementary.pdf
